# Supplementary material for: Insulin-like Growth Factor I Couples Metabolism with Circadian Activity through Hypothalamic Orexin Neurons
Source: Int J Mol Sci. 2022 Apr 23;23(9):4679. doi: 10.3390/ijms23094679 (PMC9101627; doi:10.3390/ijms23094679)
Supplement: Supplementary file 1 [file ijms-23-04679-s001.zip]

Archive with 1 entries (1 files):
- ijms-1684933-supplementary.pdf
